# Supplementary material for: Nanocarrier-Based Delivery Systems for Natural Compounds Across Research Stages
Source: Materials (Basel). 2025 Oct 30;18(21):4960. doi: 10.3390/ma18214960 (PMC12609899; doi:10.3390/ma18214960)
Supplement: Supplementary file 1 [file materials-18-04960-s001.zip]

Archive with 1 entries (1 files):
- materials-3921452-supplementary.py
