# Supplementary material for: Nanocarrier-Based Delivery Systems for Natural Compounds Across Research Stages
Source: Materials (Basel). 2025 Oct 30;18(21):4960. doi: 10.3390/ma18214960 (PMC12609899; doi:10.3390/ma18214960)
Supplement: Supplementary file 1 [file materials-18-04960-s001.zip › materials-3921452-supplementary.py]

#!/usr/bin/env python3
# -*- coding: utf-8 -*-
"""
Curcumin PubMed Trends — yearly counts (2020–2025)

Cosa fa:
- Genera 6 query PubMed/Entrez E-utilities per ogni anno (LAB, ANIMAL, CLINICAL × con/senza nanocarrier)
- Interroga l'endpoint ESearch (conteggio dai metadati JSON) e raccoglie i conteggi
- Salva un CSV "curcumin_trends_pubmed.csv" con le 6 curve per anno
- Grafici disattivati per compatibilità (nessuna dipendenza da matplotlib)

Requisiti:
- Python 3.9+
- requests

Note importanti per NCBI:
- Inserisci un'email valida in EMAIL e (se disponibile) un API_KEY: aumenta il rate limit e riduce gli errori 429.
- Rispetta il rate limit: fino a 3 req/s senza chiave; con API key fino a 10 req/s. Qui usiamo una pausa conservativa.

Novità rispetto alla versione precedente (bugfix & robustezza):
- Compatibilità Python 3.9: sostituiti i type-hint con Union/Optional (niente "|" nelle annotazioni).
- Header HTTP costruiti al volo in base a EMAIL/TOOL correnti.
- Aggiunto retmax=0 alla chiamata ESearch per minimizzare il payload.
- Aggiunti test offline richiamabili con '--run-tests' (nessun accesso rete).
- Warning se EMAIL non è stata sostituita rispetto al valore di default.
"""
from __future__ import annotations

import csv
import sys
import time
from dataclasses import dataclass
from pathlib import Path
from typing import Dict, List, Optional, Union

import requests

# =========================
# Parametri dell'utente
# =========================
YEARS: List[int] = [2020, 2021, 2022, 2023, 2024, 2025]
EMAIL: str = "you@example.com"        # <-- Sostituisci con la tua email (OBBLIGATORIO per policy NCBI)
API_KEY: str = ""                      # <-- Facoltativo ma consigliato
TOOL: str = "curcumin-trends-nano"     # Nome tool che appare nei log NCBI
OUT_CSV: Path = Path("curcumin_trends_pubmed.csv")

# =========================
# Blocchi di query (come da tuo schema)
# =========================
CURCUMIN_TA = "(curcumin[Title/Abstract] OR curcuminoids[Title/Abstract] OR curcuma[Title/Abstract])"
LANG = "english[Language]"
REVIEW = "review[Publication Type]"
MEDICAL_AF = "(" + " OR ".join([
    "disease[Title/Abstract]",
    "cancer[Title/Abstract]",
    "tumor[Title/Abstract]",
    "tumour[Title/Abstract]",
    "neoplasm*[Title/Abstract]",
]) + ")"
ANIMAL_AF = "(" + " OR ".join([
    "mouse[Title/Abstract]",
    "mice[Title/Abstract]",
    "rats[Title/Abstract]",
    "feline[Title/Abstract]",
    "canine[Title/Abstract]",
    '"in vivo"[Title/Abstract]'
]) + ")"
NANO_BLOCK_TA = "(" + " OR ".join([
    "nanoparticle*[Title/Abstract]",
    "nanocarrier*[Title/Abstract]",
    "nanoemulsion*[Title/Abstract]",
    "nanostructur*[Title/Abstract]",
    "nanotechnology[Title/Abstract]",
    "liposom*[Title/Abstract]",
    "micelle*[Title/Abstract]",
    '"solid lipid nanoparticle*"[Title/Abstract]',
    '"nanostructured lipid carrier*"[Title/Abstract]',
    "nanogel*[Title/Abstract]",
    "nanofiber*[Title/Abstract]",
    "nanofibre*[Title/Abstract]",
    "nanosuspension*[Title/Abstract]",
    "nanocrystal*[Title/Abstract]",
    "dendrimer*[Title/Abstract]",
    "nanosphere*[Title/Abstract]",
    "nanocapsule*[Title/Abstract]",
    "nanoformulation*[Title/Abstract]",
    "nanocomposite*[Title/Abstract]",
    "nanocurcumin*[Title/Abstract]",
]) + ")"
TRIAL = '("Clinical Trial"[Publication Type])'

# =========================
# Costanti API
# =========================
ESEARCH = "https://eutils.ncbi.nlm.nih.gov/entrez/eutils/esearch.fcgi"
DB = "pubmed"


@dataclass
class QueryBundle:
    year: int
    LAB: str
    ANIMAL: str
    CLINICAL: str
    LAB_NANO: str
    ANIMAL_NANO: str
    CLINICAL_NANO: str


def build_queries_for_year(y: int) -> QueryBundle:
    """Costruisce le 6 query per l'anno y."""
    # PubDate intervallo inclusivo
    year_range = f"{y}/01/01:{y}/12/31[Date - Publication]"
    LAB = f"{CURCUMIN_TA} AND {LANG} NOT {REVIEW} AND {MEDICAL_AF} NOT {ANIMAL_AF} NOT {TRIAL} AND {year_range}"
    ANIMAL = f"{CURCUMIN_TA} AND {LANG} NOT {REVIEW} AND {MEDICAL_AF} AND {ANIMAL_AF} NOT {TRIAL} AND {year_range}"
    CLINICAL = f"{CURCUMIN_TA} AND {LANG} NOT {REVIEW} AND {MEDICAL_AF} AND {TRIAL} AND {year_range}"
    LAB_NANO = f"{CURCUMIN_TA} AND {LANG} NOT {REVIEW} AND {MEDICAL_AF} NOT {ANIMAL_AF} AND {NANO_BLOCK_TA} NOT {TRIAL} AND {year_range}"
    ANIMAL_NANO = f"{CURCUMIN_TA} AND {LANG} NOT {REVIEW} AND {MEDICAL_AF} AND {ANIMAL_AF} AND {NANO_BLOCK_TA} NOT {TRIAL} AND {year_range}"
    CLINICAL_NANO = f"{CURCUMIN_TA} AND {LANG} NOT {REVIEW} AND {MEDICAL_AF} AND {NANO_BLOCK_TA} AND {TRIAL} AND {year_range}"
    return QueryBundle(y, LAB, ANIMAL, CLINICAL, LAB_NANO, ANIMAL_NANO, CLINICAL_NANO)


def esearch_count(term: str, retries: int = 4, backoff: float = 0.6, timeout: int = 30) -> int:
    """Esegue ESearch e ritorna il conteggio degli articoli (campo 'count' del JSON)."""
    headers = {"User-Agent": f"{TOOL} (mailto:{EMAIL})"}
    params = {
        "db": DB,
        "term": term,
        "retmode": "json",
        # 'rettype' non è richiesto da ESearch; 'retmax=0' evita il ritorno di ID
        "retmax": 0,
        "tool": TOOL,
        "email": EMAIL,
    }
    if API_KEY:
        params["api_key"] = API_KEY
    last_err: Optional[str] = None
    for attempt in range(1, retries + 1):
        try:
            r = requests.get(ESEARCH, params=params, headers=headers, timeout=timeout)
            if r.status_code == 200:
                data = r.json()
                return int(data["esearchresult"]["count"])  # type: ignore
            else:
                last_err = f"HTTP {r.status_code}: {r.text[:200]}"
        except Exception as e:  # noqa: BLE001
            last_err = str(e)
        # backoff esponenziale
        time.sleep(backoff * (2 ** (attempt - 1)))
    raise RuntimeError(f"ESearch fallita dopo {retries} tentativi. Ultimo errore: {last_err}")


def polite_pause() -> None:
    # Rate limit conservativo: senza API key ~0.4 s/req; con chiave ~0.12 s/req
    time.sleep(0.12 if API_KEY else 0.4)


def write_csv(rows: List[Dict[str, Union[int, str]]], out_path: Path) -> None:
    fieldnames = [
        "year",
        "LAB", "ANIMAL", "CLINICAL",
        "LAB_NANO", "ANIMAL_NANO", "CLINICAL_NANO",
    ]
    with out_path.open("w", newline="", encoding="utf-8") as f:
        w = csv.DictWriter(f, fieldnames=fieldnames)
        w.writeheader()
        for r in rows:
            w.writerow(r)


def main() -> int:
    if EMAIL == "you@example.com":
        print("[WARN] Sostituisci EMAIL con un indirizzo reale per rispettare le policy NCBI.")

    rows: List[Dict[str, Union[int, str]]] = []
    print("== PubMed yearly counts for curcumin queries ==")
    bundles = [build_queries_for_year(y) for y in YEARS]

    for b in bundles:
        print(f"------ {b.year} -------")
        counts: Dict[str, int] = {}
        for label, term in [
            ("LAB", b.LAB),
            ("ANIMAL", b.ANIMAL),
            ("CLINICAL", b.CLINICAL),
            ("LAB_NANO", b.LAB_NANO),
            ("ANIMAL_NANO", b.ANIMAL_NANO),
            ("CLINICAL_NANO", b.CLINICAL_NANO),
        ]:
            c = esearch_count(term)
            counts[label] = c
            print(f"{label:13s} -> {c:4d}")
            polite_pause()

        rows.append({
            "year": b.year,
            **counts,
        })

    write_csv(rows, OUT_CSV)
    print(f"Salvato: {OUT_CSV.resolve()}")
    return 0


# =========================
# Test offline (nessuna rete)
# =========================

def run_tests() -> None:
    # 1) Costruzione query: anno e blocchi logici
    qb = build_queries_for_year(2024)
    assert "2024/01/01:2024/12/31[Date - Publication]" in qb.LAB
    for q in (qb.LAB, qb.ANIMAL, qb.CLINICAL, qb.LAB_NANO, qb.ANIMAL_NANO, qb.CLINICAL_NANO):
        # Spaziature corrette attorno a NOT/AND
        assert " NOT " in q and " AND " in q
    # TRIAL presente dove atteso
    assert TRIAL in qb.CLINICAL and TRIAL in qb.CLINICAL_NANO
    # NANO block presente dove atteso
    assert NANO_BLOCK_TA in qb.LAB_NANO and NANO_BLOCK_TA in qb.ANIMAL_NANO and NANO_BLOCK_TA in qb.CLINICAL_NANO

    # 2) CSV writer: smoke test
    tmp = Path("_tmp_counts.csv")
    rows: List[Dict[str, Union[int, str]]] = [
        {"year": 2020, "LAB": 1, "ANIMAL": 2, "CLINICAL": 3, "LAB_NANO": 4, "ANIMAL_NANO": 5, "CLINICAL_NANO": 6},
        {"year": 2021, "LAB": 0, "ANIMAL": 0, "CLINICAL": 0, "LAB_NANO": 0, "ANIMAL_NANO": 0, "CLINICAL_NANO": 0},
    ]
    write_csv(rows, tmp)
    assert tmp.exists() and tmp.stat().st_size > 0
    tmp.unlink(missing_ok=True)

    print("Tutti i test offline sono passati.")


if __name__ == "__main__":
    if "--run-tests" in sys.argv:
        run_tests()
        sys.exit(0)
    raise SystemExit(main())
